# Supplementary material for: Complex left atrial appendage closure using 3D printing system simulation in a patient with mitral prosthetic valve: a case report
Source: Eur Heart J Case Rep. 2024 Oct 23;8(11):ytae574. doi: 10.1093/ehjcr/ytae574 (PMC11561574; doi:10.1093/ehjcr/ytae574)
Supplement: ytae574_Supplementary_Data [file ytae574_supplementary_data.zip]

Archive with 1 entries (1 files):
- Paciefier.mp4
